# Supplementary material for: Reciprocal monoallelic expression of ASAR lncRNA genes controls replication timing of human chromosome 6
Source: RNA. 2020 Jun;26(6):724–38. doi: 10.1261/rna.073114.119 (PMC7266157; doi:10.1261/rna.073114.119)
Supplement: Supplemental Material [file supp_073114.119_Supplemental_Table_S1.xlsx]

## Sheet: LINE
Chromosome 6 (hg19)		vlinc273:141,034,658-141,219,628 = 184,970 bp
Start	Stop	LINE	Alignment	Strand	Size
141034780	141034890	L1PREC2	660	-	110
141035392	141035711	L1M4b	1613	-	319
141037007	141037097	L1M4b	5321	-	90
141037406	141039553	L1M4b	5321	-	2147
141044623	141044683	L2a	244	-	60
141045304	141045430	L2a	585	-	126
141046037	141046163	L2c	254	+	126
141046188	141046288	L1MB8	340	-	100
141046526	141047097	L1MC3	2177	+	571
141047117	141047403	L1MC3	3965	+	286
141047843	141047977	L1MC3	3965	+	134
141048347	141049311	L1MC3	3965	+	964
141049722	141049748	L1MC3	3965	+	26
141050589	141051229	L1MC3	2129	+	640
141051238	141051776	L1M4b	348	-	538
141052711	141052803	L1MD3	467	+	92
141058569	141059086	L1PB3	5518	-	517
141059445	141060849	L1PB3	6075	-	1404
141061323	141061510	L2a	183	+	187
141063063	141063166	L2a	395	+	103
141063779	141063982	L1MA5A	1074	-	203
141064177	141064742	L1ME3	1670	-	565
141064836	141065709	L1M1	6155	+	873
141066257	141066740	L1M1	6155	+	483
141069695	141071297	L1M1	9091	+	1602
141073334	141074172	L1M5	2076	-	838
141086177	141086283	L1MA6	493	+	106
141086342	141086950	L1MB5	2570	+	608
141091718	141091925	L1MD2	1718	-	207
141091975	141092514	L1MD2	1718	-	539
141092881	141092906	L1MD2	1718	-	25
141092949	141093042	L1MD2	326	-	93
141096866	141097133	L2a	720	+	267
141098175	141098397	L1ME1	442	+	222
141098428	141098829	L1MEg	747	+	401
141098918	141099078	L1MEg	356	+	160
141099125	141100000	L1MEg	1850	+	875
141100026	141100603	L1MEg	941	+	577
141100881	141100998	L1MEg	300	+	117
141100996	141102388	L1M1	6723	+	1392
141104116	141104343	L1MB1	1011	-	227
141104648	141105490	L1PA10	5920	+	842
141108435	141108555	L1ME3	351	-	120
141108557	141108763	L1MC4	240	+	206
141108776	141108925	L1MC4	390	+	149
141109186	141109515	L1MC4a	378	+	329
141109560	141109785	L1M2	1278	-	225
141109820	141109987	L1MDa	526	-	167
141110352	141110668	L1MDa	526	-	316
141110988	141111722	L1ME5	1758	-	734
141114798	141115933	L1MDa	3845	-	1135
141116300	141117110	L1MA4	4208	-	810
141117406	141117419	L1MA4	13705	-	13
141117464	141119557	L1MA4	13705	-	2093
141119849	141120742	L1MA4	13705	-	893
141120745	141121982	L1MA4	6159	-	1237
141121978	141123232	L1MDa	3178	-	1254
141123208	141123406	L1MC5	667	+	198
141129042	141129278	L1MB8	6411	+	236
141130068	141130951	L1MB8	6411	+	883
141131720	141132542	L1MB8	6411	+	822
141132850	141133292	L1MB8	6411	+	442
141133291	141133553	L1MB8	1358	+	262
141133559	141133655	L1M3	446	-	96
141133647	141134143	L1MB8	3286	+	496
141134171	141134499	L1MB8	3286	+	328
141134499	141134866	L1PA13	2498	-	367
141134866	141135162	L1MB8	3286	+	296
141135167	141135642	L1MB8	1671	+	475
141139035	141139103	L3	223	+	68
141140739	141141051	L3	499	+	312
141146600	141146816	L3	459	-	216
141152837	141152906	L2a	182	+	69
141153703	141153984	L2	203	+	281
141154021	141154087	L2	203	+	66
141157204	141157804	L1MEg	962	+	600
141157861	141158097	L1MEg	436	+	236
141158090	141158686	L1MEe	1152	-	596
141159141	141159246	L1MEe	259	-	105
141159322	141159416	L1ME3	305	-	94
141159429	141159698	L1ME3	948	-	269
141159765	141160412	L1MEe	317	-	647
141174011	141174107	L2a	296	+	96
141176514	141176679	L2	198	+	165
141176876	141177304	L2	1658	+	428
141177579	141177863	L1MC5	282	-	284
141181348	141181648	L1ME3C	420	-	300
141181682	141181886	L1ME3C	278	-	204
141182469	141182754	L1ME3C	381	-	285
141183666	141183926	L1ME3C	342	-	260
141184045	141184702	L1ME3C	555	-	657
141184999	141185171	L1ME3C	555	-	172
141185250	141185394	L1ME3C	321	-	144
141185432	141185730	L1ME3C	1160	-	298
141186046	141186672	L1ME3C	1160	-	626
141187347	141187494	L1ME3C	322	-	147
141188913	141189108	L1MC5	383	+	195
141189242	141189358	L1PA15	528	-	116
141189358	141193072	L1PA5	22753	+	3714
141193081	141193417	L1P4	2140	-	336
141194195	141194366	L1MC5	296	+	171
141194460	141194651	L1MC5	714	+	191
141194958	141195103	L1MC5	714	+	145
141195184	141195521	L1MC5	714	+	337
141195728	141196036	L1MC5	553	+	308
141196222	141196347	L2a	190	+	125
141197377	141198428	L1PA3	8383	-	1051
141198414	141199565	L1PA3	7793	+	1151
141202494	141202616	L2a	408	-	122
141203938	141206370	L1MD3	5400	-	2432
141206728	141208012	L1MD3	5400	-	1284
141208027	141208400	L1MD3	5207	-	373
141208711	141210064	L1MD3	5207	-	1353
141210355	141210909	L1MD3	5207	-	554
141210907	141210998	L1MD3	1541	-	91
141211024	141211975	L1MD3	1541	-	951
141214215	141214370	L2a	335	-	155
				Total:	57124	0.31

## Sheet: Alu
Chromosome 6 (hg19)		vlinc273:141,034,658-141,219,628 = 184,970 bp
Start	Stop	Alu	Alignment	Strand	Size
141182914	141183190	AluJb	1105	+	276
141183232	141183259	AluJb	1105	+	27
141210064	141210355	AluJb	1619	-	291
141179843	141180134	AluJb	1667	-	291
141161583	141161891	AluJb	1968	-	308
141117419	141117464	AluJo	293	-	45
141103464	141103788	AluJr	1789	-	324
141042116	141042418	AluJr	1802	+	302
141043172	141043447	AluJr4	1473	-	275
141117110	141117406	AluSc	2248	-	296
141056598	141056906	AluSc	2362	-	308
141056244	141056536	AluSc	2387	+	292
141119557	141119849	AluSc8	2210	-	292
141067710	141067965	AluSg	1710	+	255
141071299	141071592	AluSg	2314	-	293
141184702	141184999	AluSg	2362	-	297
141195541	141195719	AluSg7	1415	+	178
141067974	141068253	AluSg7	2132	+	279
141132542	141132850	AluSp	2201	-	308
141186690	141186974	AluSp	2303	+	284
141091161	141091427	AluSq2	1979	+	266
141107686	141107980	AluSq2	2396	-	294
141136330	141136459	AluSx	970	+	129
141194651	141194958	AluSx	2178	+	307
141167195	141167477	AluSx1	1612	+	282
141208400	141208711	AluSx1	2208	-	311
141131227	141131533	AluSx1	2233	-	306
141158793	141159101	AluSx1	2354	-	308
141180171	141180465	AluSz	2218	-	294
141183351	141183639	AluSz6	1981	-	288
141097684	141098011	AluY	2229	-	327
141185730	141186046	AluY	2390	-	316
141037097	141037406	AluY	2399	-	309
141199713	141200009	AluY	2523	-	296
141128103	141128406	AluY	2641	-	303
141150751	141151057	AluY	2671	+	306
141181275	141181346	AluYc	679	-	71
141081611	141081919	AluYc	2329	-	308
				Total:	10242	0.055

## Sheet: Other
Chromosome 6 (hg19)		vlinc273:141,034,658-141,219,628 = 184,970 bp
Start	Stop	Alu	Alignment	Strand	Size
141035192	141035264	AT_rich	30	+	72
141035711	141037007	HSMAR2	6581	-	1296
141041653	141041688	(CA)n	219	+	35
141042031	141042116	Tigger5	373	-	85
141042441	141042529	Tigger5	397	+	88
141042571	141042639	MER47A	230	-	68
141043834	141044031	MLT1B	1014	-	197
141044066	141044215	MLT1B	725	-	149
141044196	141044531	Tigger4b	2024	-	335
141044531	141044608	MLT1B	450	-	77
141044689	141044814	MIRb	300	+	125
141046288	141046525	LTR27B	861	+	237
141047403	141047843	LOR1b	2062	-	440
141047977	141048347	MLT1A0	1389	+	370
141049311	141049722	MSTA	2197	-	411
141049819	141049870	MLT1D	791	-	51
141049870	141050230	MSTB1	1618	+	360
141050230	141050589	MLT1D	800	-	359
141053267	141053323	AT_rich	28	+	56
141053504	141053854	THE1B	2430	-	350
141053883	141053933	AT_rich	22	+	50
141055053	141055403	MLT1A0	1529	+	350
141055421	141055528	MER5A	216	+	107
141055986	141056147	MER45A	447	-	161
141056946	141056974	AT_rich	28	+	28
141058179	141058569	Charlie2b	631	-	390
141059086	141059445	THE1B	1925	-	359
141060850	141061096	Charlie2b	555	-	246
141061096	141061130	(TA)n	222	+	34
141061130	141061267	Charlie2b	555	-	137
141061787	141062014	MIR	601	+	227
141062014	141062358	MLT1A	1306	-	344
141062813	141062864	T-rich	202	+	51
141064747	141064833	MLT1A0	414	+	86
141065709	141066257	MLT2B3	1650	-	548
141066741	141066764	THE1B-int	9436	+	23
141066764	141067133	THE1B	2429	+	369
141067133	141067710	THE1B-int	9436	+	577
141068255	141068275	(CAAA)n	180	+	20
141068275	141069337	THE1B-int	9436	+	1062
141069337	141069693	THE1B	2500	+	356
141071598	141071854	MLT1A0	875	+	256
141071873	141072774	ERVL-int	4335	+	901
141072774	141073210	MLT2B1	1677	+	436
141073273	141073321	MLT2B1	235	+	48
141077564	141077674	MamRep1894	262	-	110
141079327	141079479	MIR	511	-	152
141079691	141079849	AmnSINE1	334	-	158
141079864	141080116	MER126	394	-	252
141080318	141080347	AT_rich	29	+	29
141080694	141080900	MER58A	639	-	206
141081933	141082313	MLT1A	1382	-	380
141084629	141085095	MLT1D	1345	-	466
141085992	141086080	(TAGA)n	254	+	88
141088083	141088629	MLT1H	1227	+	546
141088766	141089121	MLT1B	1526	+	355
141089193	141089591	LOR1a	1539	+	398
141091429	141091465	(GAAA)n	275	+	36
141091556	141091651	MIRb	198	+	95
141091925	141091975	(TG)n	450	+	50
141092514	141092881	THE1B	2367	+	367
141093054	141093453	MSTA	2300	-	399
141093473	141093495	AT_rich	22	+	22
141096645	141096681	AT_rich	22	+	36
141098062	141098085	AT_rich	23	+	23
141100603	141100715	MER94	337	-	112
141102591	141102637	AT_rich	39	+	46
141106891	141106986	(CA)n	540	+	95
141109987	141110352	MER47A	1831	-	365
141110945	141110966	AT_rich	21	+	21
141112011	141112068	(TATG)n	230	+	57
141112345	141112492	LTR33C	475	-	147
141112626	141112914	MSTB1	1594	+	288
141113124	141114707	ERVL-E-int	2479	-	1583
141115941	141116300	THE1C	2297	-	359
141123455	141123495	AT_rich	26	+	40
141126101	141126159	(TA)n	522	+	58
141127538	141127597	AT_rich	45	+	59
141129278	141130068	LTR1B	4543	-	790
141130951	141131227	MLT1C	2249	-	276
141131533	141131720	MLT1C	2249	-	187
141134143	141134171	(CAAA)n	182	+	28
141135929	141135971	MADE1	261	+	42
141135979	141136171	MIRc	276	+	192
141137966	141138177	Eulor5B	846	+	211
141139281	141139502	MIRb	226	-	221
141141377	141141516	MIRc	270	+	139
141141572	141141827	MLT1J1	563	+	255
141141867	141141955	MLT1J1	233	+	88
141141957	141142146	MLT1J1-int	489	+	189
141142153	141142432	MER63D	1076	-	279
141142450	141142537	MLT1J1	256	+	87
141144569	141145038	MER70A	2322	+	469
141146492	141146531	AT_rich	25	+	39
141146854	141147238	MSTA	2057	-	384
141147516	141147618	MIR3	205	-	102
141147919	141147955	AT_rich	22	+	36
141148883	141149273	MER20B	625	-	390
141152928	141152967	AT_rich	32	+	39
141153445	141153638	MIR	318	-	193
141153984	141154021	(TA)n	333	+	37
141154214	141156345	ERVL-B4-int	4986	+	2131
141160424	141161583	Charlie6	10116	-	1159
141161891	141162423	Charlie6	10116	-	532
141162423	141162454	(TG)n	246	+	31
141162454	141163623	Charlie6	10116	-	1169
141164042	141164472	MSTB	2347	-	430
141164495	141164520	AT_rich	25	+	25
141164576	141164966	MLT1A1	1691	-	390
141167573	141167887	MLT1L	243	-	314
141168456	141168501	AT_rich	31	+	45
141169501	141170144	MER82	2503	+	643
141170356	141170508	MER5A	472	-	152
141171054	141171082	AT_rich	21	+	28
141171112	141171191	Charlie7	282	+	79
141171319	141171514	Charlie7	596	+	195
141171804	141171955	MIR	347	+	151
141172620	141172641	AT_rich	21	+	21
141173255	141173366	MIR	455	-	111
141173366	141173861	MLT2B1	2115	-	495
141173861	141173992	MIR	455	-	131
141174366	141174417	T-rich	218	+	51
141176274	141176316	AT_rich	21	+	42
141176678	141176826	MIRb	280	+	148
141177324	141177459	Charlie10	359	+	135
141177993	141178052	AT_rich	31	+	59
141179572	141179794	MIRb	317	+	222
141180140	141180169	(TCCC)n	228	+	29
141180733	141181275	MER4E	3750	+	542
141182424	141182467	AT_rich	36	+	43
141182778	141182808	AT_rich	23	+	30
141183190	141183232	(CA)n	338	+	42
141186974	141187004	(TAA)n	270	+	30
141188346	141188441	(TATAA)n	272	+	95
141189134	141189164	AT_rich	23	+	30
141193737	141193798	MER2B	257	+	61
141193789	141193906	MER2B	457	+	117
141195103	141195184	MADE1	484	+	81
141200342	141200508	MIRc	503	-	166
141200614	141200969	MLT1A	779	+	355
141201987	141202100	MIR	288	-	113
141202220	141202241	AT_rich	21	+	21
141202732	141202890	MER5A1	570	+	158
141206370	141206728	THE1B	2163	-	358
141210998	141211024	(TG)n	213	+	26
141212309	141212349	AT_rich	26	+	40
141214480	141214835	MER61A	1415	-	355
141214836	141215183	MER61-int	24417	-	347
141215183	141215206	(CAAA)n	207	+	23
141215206	141218634	MER61-int	24417	-	3428
141218628	141219356	MER61-int	3069	-	728
141219356	141219679	MER61A	1252	-	272
				Total:	40777	0.22
