# Supplementary material for: Reciprocal monoallelic expression of ASAR lncRNA genes controls replication timing of human chromosome 6
Source: RNA. 2020 Jun;26(6):724–38. doi: 10.1261/rna.073114.119 (PMC7266157; doi:10.1261/rna.073114.119)
Supplement: Supplemental Material [file supp_073114.119_Supplemental_Table_S2.xlsx]

## Sheet: Sheet1
Table S2 | sgRNA, PCR primers and heterozygous SNPs
sgRNA name	sequence	CHR6 Position (hg19)
sgRNA-1	CCATCCATATATTTGAAGCG	140425502-140425521
sgRNA-2	AACTGTGTTCATCCAAATCT	140943972-140943991
sgRNA-3	TTTCTAGCCTACATATAGGG	141227043-141227062
PCR primer	sequence	CHR6 Position (hg19)	Heterozygous SNP
141-FL-F (i)	TTCCTTACTCCAAGATCAGATACC	140425428-140425454	N/A
141-FL-R (ii)	TTTCATCAAAGGGATCCAAGTT	140425659-140425680
141-L-F (iii)	GCAAAGGCAAAAGCAAAAGA	140943613-140943632	rs2328092, rs989613623
141-L-R (iv)	TGAAGGACAAAACTTGAATGCT	140944178-140944199	A/T @140943663 (*)
141-M-L (v)	CAAAGCCAGAAGTGTACAAAGTGT	141171324-141171347	rs,685606, rs17070386
141-M-R (vi)	GCTTGAGATTCCCATGTCCCAT	141171693-141171714	rs72990126 (#)
141-R-F (vii)	CTTGCCAACACAGTGCTGAT	141226846-141226881	rs9399336 (&)
141-R-R (viii)	CCCAAACTCCAGCCATGATA	141227140-141227159
(i-viii) denotes the primer locations shown in Fig. S3A.
(*) (#) and (&) denotes the SNP locations in Fig. S3A.
