# Supplementary material for: Reciprocal monoallelic expression of ASAR lncRNA genes controls replication timing of human chromosome 6
Source: RNA. 2020 Jun;26(6):724–38. doi: 10.1261/rna.073114.119 (PMC7266157; doi:10.1261/rna.073114.119)
Supplement: Supplemental Material [file supp_073114.119_Supplemental_Table_S3.xlsx]

## Sheet: Sheet1
Table S3	CHR6 Junctions (hg19)		vlincs	Deleted
Clone	Proximal	Distal	deleted	Allele
D6A(1-15-7)	140944060	141227061	273	CHR6A
D6B(4-66-48)	140943972	141227058	273	CHR6B
D6B(4-44-36)	140943977	141227059	273	CHR6B
D6B(4-45-53)	140944045	141227060	273	CHR6B
D6A(R57-27)	140425527	141227058	271, 272,273,1010,1011,1012	CHR6A
D6B(R57-37)	140425527	141227059	271, 272,273,1010,1011,1012	CHR6B
D6A(R56-1)	140425527	141227054	271, 272,273,1010,1011,1012	CHR6A
D6B(L65-1)	140425529	140943975	271, 272,1010,1011,1012	CHR6B
