# Supplementary material for: Reciprocal monoallelic expression of ASAR lncRNA genes controls replication timing of human chromosome 6
Source: RNA. 2020 Jun;26(6):724–38. doi: 10.1261/rna.073114.119 (PMC7266157; doi:10.1261/rna.073114.119)
Supplement: Supplemental Material [file supp_073114.119_Supplemental_Table_S4.xlsx]

## Sheet: Sheet1
	Table S4. Genomic location of vlincRNA genes.
	Gene	Chromosome 6 (hg19)		Strand	Size (bp)
	vlinc271	140381191	140469593	-	88402
	vlinc1010	140426802	140539893	+	113091
	vlinc1011	140546535	140599971	+	53436
	vlinc1012	140633320	140845458	+	212138
	vlinc272	140848352	141001847	-	153495
	vlinc273	141034658	141219628	-	184970
	vlinc253	95830638	95941484	-	110846
	vlinc254	96881924	96970240	-	88316
	ASAR6	96075000	96279595	-	204595
	All vlinc coordinates are from Supplemental Table 6 in St Laurent et al. 2012.
	ASAR6 coodinates are from Stoffregen et al. 2011
